# Supplementary material for: Novel PP2A-Activating Compounds in Neuroblastoma
Source: Cancers (Basel). 2024 Nov 15;16(22):3836. doi: 10.3390/cancers16223836 (PMC11592631; doi:10.3390/cancers16223836)
Supplement: Supplementary file 1 [file cancers-16-03836-s001.zip]

Archive with 2 entries (2 files):
- cancers-3239042-original-images.pdf
- Supporting Data.pdf
